# Supplementary material for: Muscular and Kinematic Responses to Unexpected Translational Balance Perturbation: A Pilot Study in Healthy Young Adults
Source: Bioengineering (Basel). 2023 Jul 13;10(7):831. doi: 10.3390/bioengineering10070831 (PMC10376184; doi:10.3390/bioengineering10070831)
Supplement: Supplementary file 1 [file bioengineering-10-00831-s001.zip]

Archive with 1 entries (1 files):
- bioengineering-2443331-supplementary.pdf
